# Supplementary material for: Site-specific agronomic information and technology adoption: A field experiment from Ethiopia
Source: J Dev Econ. 2022 May;156:102788. doi: 10.1016/j.jdeveco.2021.102788 (PMC8960997; doi:10.1016/j.jdeveco.2021.102788)
Supplement: Multimedia component 5 [file mmc5.zip › devec_102788_Replication code_mmc5.do]

*Replication code for the main findings of the study 

set more off
global DRIVE "C"
global OUTDIR "$DRIVE:\Users\yes\Desktop\Replication"

cd "$OUTDIR"

*===================================
*(1) Fertlizer adoption estimations
*===================================
** Table 7: Impact of interventions on absolute difference between recommended and actual fertilizer use 

use "$OUTDIR\fertilizer estimation", clear 

set more off 
eststo clear 

reghdfe ND_RR_18 treatment_one treatment_two ND_RR_17 , a(Zone_id) cluster (Vid)
eststo r1
test treatment_one-treatment_two=0 
reghdfe ND_RR_18 treatment_one treatment_two ND_RR_17 Drought Flood Fertlizer_dummy Adults Household_size Head_age Education_max Credit_takeup Head_sex Married  , a(Zone_id) cluster (Vid)
eststo r2
test treatment_one-treatment_two=0 
reghdfe PD_RR_18 treatment_one treatment_two PD_RR_17  , a(Zone_id) cluster (Vid)
eststo r3
test treatment_one-treatment_two=0 
reghdfe PD_RR_18 treatment_one treatment_two PD_RR_17  Drought Flood Fertlizer_dummy Adults Household_size Head_age Education_max Credit_takeup Head_sex Married  , a(Zone_id) cluster (Vid)
eststo r4
test treatment_one-treatment_two=0 
reghdfe SD_RR_18 treatment_one treatment_two SD_RR_17 , a(Zone_id) cluster (Vid)
eststo r5
test treatment_one-treatment_two=0 
reghdfe SD_RR_18 treatment_one treatment_two SD_RR_17  Drought Flood Fertlizer_dummy Adults Household_size Head_age Education_max Credit_takeup Head_sex Married  , a(Zone_id) cluster (Vid)
eststo r6
test treatment_one-treatment_two=0 
reghdfe AllD_RR_18 treatment_one treatment_two AllD_RR_17 , a(Zone_id) cluster (Vid)
eststo r7
test treatment_one-treatment_two=0 
reghdfe AllD_RR_18 treatment_one treatment_two AllD_RR_17 Drought Flood Fertlizer_dummy Adults Household_size Head_age Education_max Credit_takeup Head_sex Married  , a(Zone_id) cluster (Vid)
eststo r8
test treatment_one-treatment_two=0 
esttab, se star(* 0.10 ** 0.05 *** 0.01)
esttab using nutrient_difference.rtf , se replace star(* 0.10 ** 0.05 *** 0.01)
*-----------------------------------------
**** Baseline control mean 
sum N_kg_17 P_kg_17 S_kg_17 All_nutrient_17 if treatment==1
esttab  using fertilizer_HH_gap_nutractual_recomm1.rtf, se  replace label b(%10.2f) star(* 0.10 ** 0.05 *** 0.01) stats (N  , fmt(%9.0g %9.2g %9.2f) label ("Number of  Obs."  ))
*---------------------------------

*-------------------------------
** Table 9: Robustness checks 
*------------------------------

*Table 9 - Panel A: Restricted Sample - keep households who were aware of the regional recommendation at the baseline 

use "$OUTDIR\fertilizer estimation", clear 
keep if recommendation_17==1 // keep households who knew the regional recommended amount at the baseline 

set more off 
eststo clear 
reghdfe ND_RR_18 treatment_one treatment_two ND_RR_17 Drought Flood Fertlizer_dummy Adults Household_size Head_age Education_max Credit_takeup Head_sex Married  , a(Zone_id) cluster (Vid)
eststo r1
test treatment_one-treatment_two=0 
reghdfe PD_RR_18 treatment_one treatment_two PD_RR_17 Drought Flood Fertlizer_dummy Adults Household_size Head_age Education_max Credit_takeup Head_sex Married  , a(Zone_id) cluster (Vid)
eststo r2
test treatment_one-treatment_two=0 
reghdfe SD_RR_18 treatment_one treatment_two SD_RR_17 Drought Flood Fertlizer_dummy Adults Household_size Head_age Education_max Credit_takeup Head_sex Married  , a(Zone_id) cluster (Vid)
eststo r3
test treatment_one-treatment_two=0 
reghdfe AllD_RR_18 treatment_one treatment_two AllD_RR_17 Drought Flood Fertlizer_dummy Adults Household_size Head_age Education_max Credit_takeup Head_sex Married  , a(Zone_id) cluster (Vid)
eststo r4
test treatment_one-treatment_two=0 
esttab, se star(* 0.10 ** 0.05 *** 0.01)
esttab using nutrient_difference.rtf , se replace star(* 0.10 ** 0.05 *** 0.01)

**** Baseline control mean 
sum N_kg_17 P_kg_17 S_kg_17 All_nutrient_17 if treatment==1
esttab  using fertilizer_HH_gap_nutractual_recomm1_rob.rtf, se  replace label b(%10.2f) star(* 0.10 ** 0.05 *** 0.01) stats (N  , fmt(%9.0g %9.2g %9.2f) label ("Number of  Obs."  ))


*---------------------------------------
*Table 9-Panel B: Heterogeneity in baseline gap 
*---------------------------------------
use "$OUTDIR\fertilizer_estimation", clear 
/* Interacting treatment arms with the baseline gap between regional recommedation and actual use */
gen treatment_one_baselinegap=treatment_one*All_CR_17 
gen treatment_two_baselinegap=treatment_two*All_CR_17 

set more off 
eststo clear 
reghdfe ND_RR_18 treatment_one treatment_two treatment_one_baselinegap treatment_two_baselinegap All_CR_17  ND_RR_17 Drought Flood Fertlizer_dummy Adults Household_size Head_age Education_max Credit_takeup Head_sex Married  , a(Zone_id) cluster (Vid)
eststo r1
test treatment_one-treatment_two=0 
reghdfe PD_RR_18 treatment_one treatment_two treatment_one_baselinegap treatment_two_baselinegap All_CR_17  PD_RR_17 Drought Flood Fertlizer_dummy Adults Household_size Head_age Education_max Credit_takeup Head_sex Married  , a(Zone_id) cluster (Vid)
eststo r2
test treatment_one-treatment_two=0 
reghdfe SD_RR_18 treatment_one treatment_two treatment_one_baselinegap treatment_two_baselinegap All_CR_17  SD_RR_17 Drought Flood Fertlizer_dummy Adults Household_size Head_age Education_max Credit_takeup Head_sex Married  , a(Zone_id) cluster (Vid)
eststo r3
test treatment_one-treatment_two=0 
reghdfe AllD_RR_18 treatment_one treatment_two treatment_one_baselinegap treatment_two_baselinegap All_CR_17  AllD_RR_17 Drought Flood Fertlizer_dummy Adults Household_size Head_age Education_max Credit_takeup Head_sex Married  , a(Zone_id) cluster (Vid)
eststo r4
test treatment_one-treatment_two=0 
esttab, se star(* 0.10 ** 0.05 *** 0.01)

**** Baseline control mean 
sum N_kg_17 P_kg_17 S_kg_17 All_nutrient_17 if treatment==1
esttab  using "$OUTDIR\Table_9_panel_B.rtf", se  replace label b(%10.2f) star(* 0.10 ** 0.05 *** 0.01) stats (N  , fmt(%9.0g %9.2g %9.2f) label ("Number of  Obs."  ))


*----------------------------------------------------------------------
** Table 9-Panel C: Heterogeneity in baseline access to extension services
*---------------------------------------------------------------------
use "$OUTDIR\fertilizer_estimation", clear 

/* Interacting treatment arms with baseline access to extension services */

gen Treatment_one_extension=treatment_one*extension_17
gen Treatment_two_extension=treatment_two*extension_17

set more off 
eststo clear 
reghdfe ND_RR_18 treatment_one treatment_two ND_RR_17 Treatment_one_extension Treatment_two_extension extension_17 Drought Flood Fertlizer_dummy Adults Household_size Head_age Education_max Credit_takeup Head_sex Married  , a(Zone_id) cluster (Vid)
eststo r1
test treatment_one-treatment_two=0 
reghdfe PD_RR_18 treatment_one treatment_two PD_RR_17 Treatment_one_extension Treatment_two_extension extension_17 Drought Flood Fertlizer_dummy Adults Household_size Head_age Education_max Credit_takeup Head_sex Married  , a(Zone_id) cluster (Vid)
eststo r2
test treatment_one-treatment_two=0 
reghdfe SD_RR_18 treatment_one treatment_two SD_RR_17 Treatment_one_extension Treatment_two_extension extension_17 Drought Flood Fertlizer_dummy Adults Household_size Head_age Education_max Credit_takeup Head_sex Married  , a(Zone_id) cluster (Vid)
eststo r3
test treatment_one-treatment_two=0 
reghdfe AllD_RR_18 treatment_one treatment_two AllD_RR_17 Treatment_one_extension Treatment_two_extension extension_17 Drought Flood Fertlizer_dummy Adults Household_size Head_age Education_max Credit_takeup Head_sex Married  , a(Zone_id) cluster (Vid)
eststo r4
test treatment_one-treatment_two=0 
esttab, se star(* 0.10 ** 0.05 *** 0.01)
*-----------------------------------------
**** Baseline control mean 
sum N_kg_17 P_kg_17 S_kg_17 All_nutrient_17 if treatment==1
esttab using "$OUTDIR\Table_9_panel_c.rtf" , se replace star(* 0.10 ** 0.05 *** 0.01)

*--------------------------------------
*2) Productivity and profit estimation 
*--------------------------------------
*Table 8: Impact of interventions on productivity, profit and consumption
** Columns 1-4

use "$OUTDIR\productivity and profit estimation.dta", clear 

set more off 
eststo clear 

reghdfe quant_maize_2018 treatment_one treatment_two , a(Zone_id) cluster (Vid)
eststo r1
test treatment_one - treatment_two=0
reghdfe quant_maize_2018 treatment_one treatment_two quant_maze_kghec inter_crop pesti herbi manure  seed_type  Drought Flood Fertlizer_dummy Adults Household_size Head_age Education_max Credit_takeup Head_sex Married  , a(Zone_id) cluster (Vid) 
eststo r2
test treatment_one - treatment_two=0
reghdfe profit_18 treatment_one treatment_two , a(Zone_id) cluster (Vid)
eststo r3
test treatment_one - treatment_two=0
reghdfe profit_18 treatment_one treatment_two profit_17 inter_crop pesti herbi manure  seed_type  Drought Flood Fertlizer_dummy Adults Household_size Head_age Education_max Credit_takeup Head_sex Married  , a(Zone_id) cluster (Vid) 
eststo r4
test treatment_one - treatment_two=0
esttab, se star(* 0.10 ** 0.05 *** 0.01)

** Baseline control mean 
tabstat quant_maze_kghec, stat(mean p1 p5 p10 p25 p90 p95 p99 min max)
sum quant_maze_kghec profit_17 if treatment==1 
esttab using "$OUTDIR\Table_8_columns_1_to_4.rtf",  se  replace star(* 0.10 ** 0.05 *** 0.01)
*--------------------

*------------------------------------------------
*3) Welfare Estimation - Table 8 columns 5 and 6
*------------------------------------------------

use "$OUTDIR\welfare estimation", clear 
set more off 
eststo clear 
reghdfe lnconsexp treatment_one treatment_two, a(Zone_id) cluster (Vid)
eststo r1
test treatment_one-treatment_two=0 

reghdfe lnconsexp treatment_one treatment_two Drought Flood Fertlizer_dummy Adults Household_size Head_age Education_max Credit_takeup Head_sex Married  , a(Zone_id) cluster (Vid)
eststo r2
test treatment_one-treatment_two=0 
esttab using "$OUTDIR\Table_8_columns_5_and_6.rtf",  se replace  label b(%10.2f) star(* 0.10 ** 0.05 *** 0.01)
*============================================================

*---------------
*4) Spillovers 
*----------------
* Table 10 -ITT effects on gap between actual farmers� fertilizer use and recommended amount on non-maize producing plots

use "$OUTDIR\fertilizer estimation for non-maize production.dta", clear  
drop if farmsize_other==0 // keep only non-maize productions
set more off 
eststo clear 
areg NDo_RR_18 treatment_one treatment_two NDo_RR_17 Drought Flood Fertlizer_dummy Adults Household_size Head_age Education_max Credit_takeup Head_sex Married  , a(Zone_id) cluster (Vid)
eststo r1
areg PDo_RR_18 treatment_one treatment_two PDo_RR_17 Drought Flood Fertlizer_dummy Adults Household_size Head_age Education_max Credit_takeup Head_sex Married  , a(Zone_id) cluster (Vid)
eststo r2
areg SDo_RR_18 treatment_one treatment_two SDo_RR_17 Drought Flood Fertlizer_dummy Adults Household_size Head_age Education_max Credit_takeup Head_sex Married  , a(Zone_id) cluster (Vid)
eststo r3
areg AllDo_RR_18 treatment_one treatment_two AllDo_RR_17 Drought Flood Fertlizer_dummy Adults Household_size Head_age Education_max Credit_takeup Head_sex Married  , a(Zone_id) cluster (Vid)
eststo r4

**** Baseline control mean 
sum N_kg_17 P_kg_17 S_kg_17 All_nutrient_17 if treatment==1

esttab using "$OUTDIR\Table_10.rtf",  se replace  label b(%10.2f) star(* 0.10 ** 0.05 *** 0.01)
*-----------------------------------------------------------------

*----------------------------------
*5) Appendix D: Additional results
*----------------------------------

*Table D1: Impact of interventions on labour hours
use "$OUTDIR\fertilizer estimation for non-maize production.dta", clear  
set more off 
eststo clear 

areg labor_total_hec_2018 treatment_one treatment_two labor_total_hec_2017 Drought Flood Fertlizer_dummy Adults Household_size Head_age Education_max Credit_takeup Head_sex Married  , a(Zone_id) cluster (Vid)
eststo r1
areg laborm_hec_2018 treatment_one treatment_two laborm_hec_2017 Drought Flood Fertlizer_dummy Adults Household_size Head_age Education_max Credit_takeup Head_sex Married  , a(Zone_id) cluster (Vid)
eststo r2
areg laboro_hec_2018 treatment_one treatment_two laboro_hec_2017 Drought Flood Fertlizer_dummy Adults Household_size Head_age Education_max Credit_takeup Head_sex Married if farmsize_other>0 , a(Zone_id) cluster (Vid)
eststo r3
esttab, se star(* 0.10 ** 0.05 *** 0.01)
**** Baseline control mean 
sum  labor_total_hec_2017 laborm_hec_2017 laboro_hec_2017 if treatment==1
esttab  using Table_D1.rtf,  se  replace label b(%10.2f) star(* 0.10 ** 0.05 *** 0.01) stats (N  , fmt(%9.0g %9.2g %9.2f) label ("Number of  Obs."  ))
*---------------------------------


*Table D2: Impact of interventions pesticide application 
use "$OUTDIR\fertilizer estimation for non-maize production.dta", clear  

set more off 
eststo clear 
areg pest_dummy_2018 treatment_one treatment_two pest_dummy_2017 Drought Flood Fertlizer_dummy Adults Household_size Head_age Education_max Credit_takeup Head_sex Married  , a(Zone_id) cluster (Vid)
eststo r1
areg pestm_dummy_2018 treatment_one treatment_two pestm_dummy_2017 Drought Flood Fertlizer_dummy Adults Household_size Head_age Education_max Credit_takeup Head_sex Married  , a(Zone_id) cluster (Vid)
eststo r2
areg pesto_dummy_2018 treatment_one treatment_two pesto_dummy_2017 Drought Flood Fertlizer_dummy Adults Household_size Head_age Education_max Credit_takeup Head_sex Married if farmsize_other>0 , a(Zone_id) cluster (Vid)
eststo r3
esttab, se star(* 0.10 ** 0.05 *** 0.01)
**** Baseline control mean 
sum  pest_dummy_2017 pestm_dummy_2017 pesto_dummy_2017 if treatment==1

esttab  using Table_D2.rtf,  se  replace label b(%10.2f) star(* 0.10 ** 0.05 *** 0.01) stats (N  , fmt(%9.0g %9.2g %9.2f) label ("Number of  Obs."  ))


*Table D3: Impact of intervention on herbicide application

use "$OUTDIR\fertilizer estimation for non-maize production.dta", clear  

set more off 
eststo clear 
areg herb_dummy_2018 treatment_one treatment_two herb_dummy_2017 Drought Flood Fertlizer_dummy Adults Household_size Head_age Education_max Credit_takeup Head_sex Married , a(Zone_id) cluster (Vid)
eststo r1
areg herbm_dummy_2018 treatment_one treatment_two herbm_dummy_2017 Drought Flood Fertlizer_dummy Adults Household_size Head_age Education_max Credit_takeup Head_sex Married , a(Zone_id) cluster (Vid)
eststo r2
areg herbo_dummy_2018 treatment_one treatment_two herbo_dummy_2017 Drought Flood Fertlizer_dummy Adults Household_size Head_age Education_max Credit_takeup Head_sex Married  if farmsize_other>0, a(Zone_id) cluster (Vid)
eststo r3
esttab, t star(* 0.10 ** 0.05 *** 0.01)
**** Baseline control mean 
sum  herb_dummy_2017 herbm_dummy_2017 herbo_dummy_2017 if treatment==1
esttab  using Table_D3.rtf.rtf,  se  replace label b(%10.2f) star(* 0.10 ** 0.05 *** 0.01) stats (N  , fmt(%9.0g %9.2g %9.2f) label ("Number of  Obs."  ))
