# Supplementary material for: Site-specific agronomic information and technology adoption: A field experiment from Ethiopia
Source: J Dev Econ. 2022 May;156:102788. doi: 10.1016/j.jdeveco.2021.102788 (PMC8960997; doi:10.1016/j.jdeveco.2021.102788)
Supplement: Multimedia component 6 [file mmc6.zip]

Archive with 1 entries (1 files):
- devec_102788_welfare estimation_mmc6.dta
